# Supplementary material for: One-Pot Regiodirected Annulations for the Rapid Synthesis of π-Extended Oligomers
Source: Org Lett. 2020 Apr 7;22(8):3263–7. doi: 10.1021/acs.orglett.0c01043 (PMC7997634; doi:10.1021/acs.orglett.0c01043)
Supplement: Supplementary file 2 — ol0c01043_si_002.zip [file ol0c01043_si_002.zip]

Archive with 2 entries (1 files):
- metadataNMR/
- metadataNMR/NMR spectra.mnova
